# Supplementary material for: MicroRNAs as Potential Biomarkers for the Diagnosis of Chronic Kidney Disease: A Systematic Review and Meta-Analysis
Source: Front Med (Lausanne). 2022 Feb 7;8:782561. doi: 10.3389/fmed.2021.782561 (PMC8860181; doi:10.3389/fmed.2021.782561)
Supplement: Supplementary file 2 [file Table_1.xlsx]

## Sheet: Sheet1
author	year	headline	study design	ethnicity	disease	detection	tissue	experimental /control	sample size	miRNA	TP	FP	FN	TN	sensitivity	specificity
Abdelaty	2020	Plasma microRNA-192 expression as a potential biomarker of diabetic kidney disease in patients with type 2 diabetes mellitus	case-control study	Caucasian	DKD	qRT-PCR	plasma	50/25	75	miR-192	32	3	18	23	0.64	0.88
Abdelsalam	2020	MicroRNA-451 as an Early Predictor of Chronic Kidney Disease in Diabetic Nephropathy	case-control study	Caucasian	DKD	qRT-PCR	plasma	90/30	120	miR-451	82	10	8	20	0.91	0.67
Abdelsalam	2020	MicroRNA-452 as an Early Predictor of Chronic Kidney Disease in Diabetic Nephropathy	case-control study	Caucasian	DKD	qRT-PCR	urine	90/30	120	miR-451	86	1	4	29	0.96	0.97
Abdul-Maksoud	2021	Circulating miR-181a and miR-223 expression with the potential value of biomarkers for the diagnosis of systemic lupus erythematosus and predicting lupus nephritis	case-control study	Caucasian	LN	Real-time PCR	urine	49/67	116	miR-181a	45	13	4	54	0.92	0.81
Abdul-Maksoud	2021	Circulating miR-181a and miR-223 expression with the potential value of biomarkers for the diagnosis of systemic lupus erythematosus and predicting lupus nephritis	case-control study	Caucasian	LN	Real-time PCR	urine	49/67	116	miR-223	39	12	10	55	0.8	0.82
Abdul-Maksoud	2021	Circulating miR-181a and miR-223 expression with the potential value of biomarkers for the diagnosis of systemic lupus erythematosus and predicting lupus nephritis	case-control study	Caucasian	LN	Real-time PCR	urine	49/67	116	panel：miR-181a,miR-223	46	5	3	62	0.94	0.93
Beltrami	2018	Association of Elevated Urinary miR-126, miR-155, and miR-29b with Diabetic Kidney Disease.	case-control study	Caucasian	DKD	qRT-PCR	urine	89/41	130	panel：miR-29b-3p,miR-126-3p,miR-155-5p,miR-191-5p	71	15	18	26	0.8	0.63
Conserva	2019	Urinary miRNA-27b-3p and miRNA-1228-3p correlate with the progression of Kidney Fibrosis in Diabetic Nephropathy	case-control study	Caucasian	DKD	Real-time PCR	urine	19/10	29	panel：miR-27b-3p and miR-1228-3p	19	1	0	9	1	0.9
Duan	2016	Selection of urinary sediment miRNAs as specific biomarkers of IgA nephropathy	case-control study	Asian	IgAN	Real-time PCR	urine	93/122	215	miR-25-3p	81	25	12	97	0.87	0.8
Duan	2016	Selection of urinary sediment miRNAs as specific biomarkers of IgA nephropathy	case-control study	Asian	IgAN	Real-time PCR	urine	93/122	215	miR-144-3p	77	27	16	95	0.83	0.78
Duan	2016	Selection of urinary sediment miRNAs as specific biomarkers of IgA nephropathy	case-control study	Asian	IgAN	Real-time PCR	urine	93/122	215	miR-486-5p	87	18	6	104	0.94	0.85
Eissa	2016	Clinical verification of a novel urinary microRNA panal: 133b, -342 and -30 as biomarkers for diabetic nephropathy identified by bioinformatics analysis	case-control study	Caucasian	DKD	qRT-PCR	plasma	166/54	220	miR-133b	143	15	23	39	0.86	0.72
Eissa	2016	Clinical verification of a novel urinary microRNA panal: 133b, -342 and -30 as biomarkers for diabetic nephropathy identified by bioinformatics analysis	case-control study	Caucasian	DKD	qRT-PCR	plasma	166/54	220	miR-342	136	10	30	44	0.82	0.81
Eissa	2016	Clinical verification of a novel urinary microRNA panal: 133b, -342 and -30 as biomarkers for diabetic nephropathy identified by bioinformatics analysis	case-control study	Caucasian	DKD	qRT-PCR	plasma	166/54	220	miR-30a	127	5	39	49	0.77	0.91
eissa	2016	Urinary exosomal microRNA panel unravels novel biomarkers for diagnosis of type 2 diabetic kidney disease	case-control study	Caucasian	DKD	Real-time PCR	urine	136/44	180	miR-15b	133	8	3	36	0.98	0.82
eissa	2016	Urinary exosomal microRNA panel unravels novel biomarkers for diagnosis of type 2 diabetic kidney disease	case-control study	Caucasian	DKD	Real-time PCR	urine	136/44	180	miR-34a	127	6	9	38	0.93	0.86
eissa	2016	Urinary exosomal microRNA panel unravels novel biomarkers for diagnosis of type 2 diabetic kidney disease	case-control study	Caucasian	DKD	Real-time PCR	urine	136/44	180	miR-636	133	3	3	41	0.98	0.93
Fouad	2019	MicroRNA-21 as an Early Marker of Nephropathy in Patients with Type 1 Diabetes	case-control study	Caucasian	DKD	qRT-PCR	plasma	240/100	340	miR-21	226	0	14	100	0.94	1
Kocyigit	2017	Serum micro-rna profiles in patients with autosomal dominant polycystic kidney disease according to hypertension and renal function	case-control study	Turkey	ADPKD	qRT-PCR	Serum	80/50	130	miR-3907	66	11	14	39	0.82	0.78
Lv	2013	MicroRNA-29c in urinary exosome/microvesicle as a biomarker of renal fibrosis.American journal of physiology	case-control study	Asian	CKD	qRT-PCR	urine	32/7	39	miR--29c	22	1	10	6	0.69	0.86
Lv	2013	MicroRNA-29c in urinary exosome/microvesicle as a biomarker of renal fibrosis.American journal of physiology	case-control study	Asian	CKD	qRT-PCR	urine	32/7	39	miR-29a	30	1	2	6	0.94	0.86
Magayr	2020	Global microRNA profiling in human urinary exosomes reveals novel disease biomarkers and cellular pathways for autosomal dominant polycystic kidney disease	case-control study	Caucasian	ADPKD	Real-time PCR	urine	40/20	60	miR-192-5p	33	6	7	14	0.82	0.7
Magayr	2020	Global microRNA profiling in human urinary exosomes reveals novel disease biomarkers and cellular pathways for autosomal dominant polycystic kidney disease	case-control study	Caucasian	ADPKD	Real-time PCR	urine	40/20	60	miR-194-5p	29	12	11	8	0.72	0.4
Magayr	2020	Global microRNA profiling in human urinary exosomes reveals novel disease biomarkers and cellular pathways for autosomal dominant polycystic kidney disease	case-control study	Caucasian	ADPKD	Real-time PCR	urine	40/20	60	miR-30a-5p	31	6	9	14	0.78	0.7
Magayr	2020	Global microRNA profiling in human urinary exosomes reveals novel disease biomarkers and cellular pathways for autosomal dominant polycystic kidney disease	case-control study	Caucasian	ADPKD	Real-time PCR	urine	40/20	60	miR-30d-5p	29	7	11	13	0.72	0.65
Magayr	2020	Global microRNA profiling in human urinary exosomes reveals novel disease biomarkers and cellular pathways for autosomal dominant polycystic kidney disease	case-control study	Caucasian	ADPKD	Real-time PCR	urine	40/20	60	miR-30e-5p	29	4	11	16	0.72	0.8
Nakhjavani	2019	Plasma levels of miR-21, miR-150, miR-423 in patients with lupus nephritis	case-control study	Caucasian	LN	Real-time PCR	Plasma	26/26	52	miR-21	22	10	4	16	0.85	0.62
Nakhjavani	2019	Plasma levels of miR-21, miR-150, miR-423 in patients with lupus nephritis	case-control study	Caucasian	LN	Real-time PCR	Plasma	26/26	52	miR-150	18	7	8	19	0.69	0.73
Nakhjavani	2019	Plasma levels of miR-21, miR-150, miR-423 in patients with lupus nephritis	case-control study	Caucasian	LN	Real-time PCR	Plasma	26/26	52	miR-423	25	9	1	17	0.96	0.65
Nakhjavani	2019	Plasma levels of miR-21, miR-150, miR-423 in patients with lupus nephritis	case-control study	Caucasian	LN	Real-time PCR	Plasma	26/26	52	panel：miR-21,miR-150,miR-423	21	4	5	22	0.81	0.85
Navarro-Quiroz	2016	High-Throughput Sequencing Reveals Circulating miRNAs as Potential Biomarkers of Kidney Damage in Patients with Systemic Lupus Erythematosus	case-control study	Colombian	LN	qRT-PCR	serum	140/40	180	panel：miR-221-5p,miR-380-3p,miR-556-5p,miR-758-3p,miR-3074-3p	136	12	4	28	0.97	0.7
Nossier	2020	Determination of certain urinary microRNAs as promising biomarkers in diabetic nephropathy patients using gold nanoparticles	case-control study	Caucasian	DKD	qRT-PCR	urine	58/12	70	miR-210	47	1	11	11	0.81	0.92
Nossier	2020	Determination of certain urinary microRNAs as promising biomarkers in diabetic nephropathy patients using gold nanoparticles	case-control study	Caucasian	DKD	qRT-PCR	urine	58/12	70	miR-34a	49	1	9	11	0.84	0.92
Serino	2015	In a retrospective international study, circulating miR-148b and let-7b were found to be serum markers for detecting primary IgA nephropathy	case-control study	Caucasian/ Asian	IgAN	Real-time PCR	serum	145/64	209	let7b	102	22	44	42	0.7	0.66
Serino	2015	In a retrospective international study, circulating miR-148b and let-7b were found to be serum markers for detecting primary IgA nephropathy	case-control study	Caucasian/ Asian	IgAN	Real-time PCR	serum	145/64	209	miR-148b	83	24	62	40	0.57	0.63
Serino	2015	In a retrospective international study, circulating miR-148b and let-7b were found to be serum markers for detecting primary IgA nephropathy	case-control study	Caucasian/Asian	IgAN	Real-time PCR	serum	145/64	209	panel：miR-148b,let7b	93	17	52	47	0.64	0.73
Solé	2015	miR-29c in urinary exosomes as predictor of early renal fibrosis in lupus nephritis	case-control study	Caucasian/Asian	LN	qRT-PCR	urine	47/20	67	miR-29c	44	4	3	16	0.94	0.8
Solé	2019	An Exosomal Urinary miRNA Signature for Early Diagnosis of Renal Fibrosis in Lupus Nephritis	case-control study	Asian	LN	qRT-PCR	urine	45/20	65	panel：miR‐21,miR‐150,miR‐29c	42	0	3	20	0.93	1
Solé	2019	An Exosomal Urinary miRNA Signature for Early Diagnosis of Renal Fibrosis in Lupus Nephritis	case-control study	Asian	LN	qRT-PCR	urine	45/20	65	miR‐150	43	3	2	17	0.96	0.85
Solé	2019	An Exosomal Urinary miRNA Signature for Early Diagnosis of Renal Fibrosis in Lupus Nephritis	case-control study	Asian	LN	qRT-PCR	urine	45/20	65	miR‐21	36	6	9	14	0.8	0.7
Szeto	2019	Urinary miRNA profile for the diagnosis of IgA nephropathy	case-control study	Asian	IgAN	qRT-PCR	urine	33/9	42	miR-204	33	4	0	5	1	0.56
Tayel	2019	Simultaneous Assessment of MicroRNAs 126 and 192 in Diabetic Nephropathy Patients and the Relation of these MicroRNAs with Urinary Albumin	case-control study	Caucasian	DKD	RT-PCR	plasma	134/95	229	miR-126	121	30	12	65	0.91	0.68
Tayel	2019	Simultaneous Assessment of MicroRNAs 126 and 192 in Diabetic Nephropathy Patients and the Relation of these MicroRNAs with Urinary Albumin	case-control study	Caucasian	DKD	qRT-PCR	plasma	134/95	229	miR-192	122	6	12	89	0.91	0.94
Vahed	2018	Altered levels of immune-regulatory microRNAs in plasma samples of patients with lupus nephritis	case-control study	Caucasian	LN	Real-time PCR	plasma	26/27	53	miR-125a	24	18	2	9	0.92	0.33
Vahed	2018	Altered levels of immune-regulatory microRNAs in plasma samples of patients with lupus nephritis	case-control study	Caucasian	LN	Real-time PCR	plasma	26/27	53	miR-142-3p	21	12	5	15	0.81	0.56
Vahed	2018	Altered levels of immune-regulatory microRNAs in plasma samples of patients with lupus nephritis	case-control study	Caucasian	LN	Real-time PCR	plasma	26/27	53	miR-146	15	1	11	26	0.58	0.96
Vahed	2018	Altered levels of immune-regulatory microRNAs in plasma samples of patients with lupus nephritis	case-control study	Caucasian	LN	Real-time PCR	plasma	26/27	53	miR-156	23	9	3	18	0.88	0.67
Vahed	2018	Altered levels of immune-regulatory microRNAs in plasma samples of patients with lupus nephritis	case-control study	Caucasian	LN	Real-time PCR	plasma	26/27	53	panel：miR-125a,miR-142-3p,miR-146,miR-156	23	6	3	21	0.88	0.78
Wang	2020	Identification of plasma miR-106a-5p and miR-30a-5p as potential biomarkers for mesangial proliferative glomerulonephritis	case-control study	Asian	MsPGN	RT-PCR	plasma	50/50	100	miR-106a-5p	42	15	8	36	0.84	0.71
Wang	2020	Identification of plasma miR-106a-5p and miR-30a-5p as potential biomarkers for mesangial proliferative glomerulonephritis	case-control study	Asian	MsPGN	RT-PCR	plasma	50/50	100	miR-17-5p	36	18	14	33	0.72	0.65
Wang	2020	Identification of plasma miR-106a-5p and miR-30a-5p as potential biomarkers for mesangial proliferative glomerulonephritis	case-control study	Asian	MsPGN	RT-PCR	plasma	50/50	100	miR-30a-5p	39	14	11	37	0.78	0.73
Wang	2020	Identification of plasma miR-106a-5p and miR-30a-5p as potential biomarkers for mesangial proliferative glomerulonephritis	case-control study	Asian	MsPGN	RT-PCR	plasma	50/50	100	panel：miR-106a-5p,miR-30a-5p	43	10	8	40	0.84	0.8
wang	2020	THE VALUE OF SERUM CYSTATIN C COMBINED WITH MIR-16-5P IN THE EARLY DIAGNOSIS OF DIABETIC KIDNEY DISEASE (DKD)	case-control study	Asian	DKD	qRT-PCR	serum	67/65	132	miR-16-5p	57	6	10	59	0.85	0.91
Wu	2018	Plasma microRNA signature of patients with IgA nephropathy	case-control study	Asian	IgAN	qRT-PCR	plasma	51/51	102	panel：miR-148a-3p, miR-150-5p, miR-20a-5p,miR-425-3p	39	20	12	31	0.76	0.61
Xiao	2018	Plasma microRNA panel is a novel biomarker for focal segmental glomerulosclerosis and associated with podocyte apoptosis	case-control study	Asian	FSGS	qRT-PCR	plasma	23/21	44	panel：miR-17,miR-451,miR-106a,miR-19b	19	3	4	18	0.83	0.86
Zhang	2020	Downregulated miR-203 attenuates IL-β, IL-6, and TNF-α activation in TRAF6-treated human renal mesangial and tubular epithelial cells	case-control study	Asian	LN	qRT-PCR	serum	93/74	167	miR-203	71	14	22	60	0.76	0.81
