# Supplementary material for: MicroRNAs as Potential Biomarkers for the Diagnosis of Chronic Kidney Disease: A Systematic Review and Meta-Analysis
Source: Front Med (Lausanne). 2022 Feb 7;8:782561. doi: 10.3389/fmed.2021.782561 (PMC8860181; doi:10.3389/fmed.2021.782561)
Supplement: Supplementary file 3 [file Table_2.xlsx]

## Sheet: Sheet1
		Patient Selection					Index Test				Reference Standard				Flow and Timing
ID	Title	Was a consecutive or random sample of patients enrolled?	Was a case-control design avoided?	Did the study avoid inappropriate exclusions?	Could the selection of patients have introduced bias?	Are there concerns that the included patients and setting do not match the review question?	Were the index test results interpreted without knowledge of the results of the reference standard?	If a threshold was used, was it pre-specified?	Could the conduct or interpretation of the index test have introduced bias?	Are there concerns that the index test, its conduct, or interpretation differ from the review question?	Is the reference standards likely to correctly classify the target condition?	Were the reference standard results interpreted without knowledge of the results of the index tests?	Could the reference standard, its conduct, or its interpretation have introduced bias?	Are there concerns that the target condition as defined by the reference standard does not match the question?	Was there an appropriate interval between index test and reference standard?	Did all patients receive the same reference standard?	Were all patients included in the analysis?	Could the patient flow have introduced bias?
Abdelaty2020	Plasma microrNA-192 expression as a potential biomarker of diabetic kidney disease in patients with type 2 diabetes mellitus	Yes	No	Yes	High	Low	Yes	Unclear	Low	Low	Unclear	Unclear	Unclear	Low	Unclear	Yes	Yes	Low
Abdelsalam2020	MicroRNA-451 as an Early Predictor of Chronic Kidney Disease in Diabetic Nephropathy	Yes	No	Yes	High	Low	Yes	Unclear	Low	Low	Yes	Yes	Low	Low	Unclear	Yes	Yes	Low
Abdul-Maksoud2021	Circulating miR-181a and miR-223 expression with the potential value of biomarkers for the diagnosis of systemic lupus erythematosus and predicting lupus nephritis	Unclear	No	Yes	High	Low	Yes	Unclear	Low	Low	Yes	Yes	Low	Low	Yes	Yes	Yes	Low
Beltrami2018	Association of Elevated Urinary miR-126, miR-155, and miR-29b with Diabetic Kidney Disease	No	No	Yes	High	Low	Yes	Unclear	Low	Low	Yes	Unclear	Low	Low	Unclear	Yes	Yes	Low
Conserva2019	Urinary miRNA-27b-3p and miRNA-1228-3p correlate with the progression of Kidney Fibrosis in Diabetic Nephropathy	Unclear	No	Yes	High	Low	Yes	Unclear	Low	Low	Yes	Yes	Low	Low	Unclear	Yes	Yes	Low
Duan2016	Selection of urinary sediment miRNAs as specific biomarkers of IgA nephropathy	Unclear	No	Yes	High	Low	Yes	Unclear	Low	Low	Yes	Yes	Low	Low	Unclear	Yes	Yes	Low
Eissa2016	Clinical verification of a novel urinary microRNA panal: 133b, -342 and -30 as biomarkers for diabetic nephropathy identified by bioinformatics analysis	Yes	No	Yes	High	Low	Yes	Unclear	Low	Low	Unclear	Unclear	Unclear	Low	Unclear	Yes	Yes	Low
eissa2016	Urinary exosomal microRNA panel unravels novel biomarkers for diagnosis of type 2 Diabetic Kidney Disease	Yes	No	Yes	High	Low	Yes	Unclear	Low	Low	Unclear	Unclear	Unclear	Unclear	Unclear	Yes	Yes	Low
Fouad2019	MicroRNA-21 as an Early Marker of Nephropathy in Patients with Type 1 Diabetes	Unclear	No	Yes	High	Low	Yes	UNclear	Low	Unclear	Unclear	Unclear	Unclear	Low	Yes	Yes	Yes	Low
Kocyigit2017	Serum micro-rna profiles in patients with autosomal dominant polycystic kidney disease according to hypertension and renal function	No	No	Yes	High	Low	Yes	UNclear	Low	Low	Unclear	Unclear	Unclear	Low	Yes	Yes	Yes	Low
Lv2013	MicroRNA-29c in urinary exosome/microvesicle as a biomarker of renal fibrosis	Unclear	No	Yes	High	Low	Yes	Unclear	Low	Unclear	Yes	Yes	Low	Unclear	Yes	Yes	Yes	Low
Magayr2020	Global microRNA profiling in human urinary exosomes reveals novel disease biomarkers and cellular pathways for autosomal dominant polycystic kidney disease	Unclear	No	Yes	High	Low	Yes	UNclear	Low	Low	Unclear	Unclear	Unclear	Low	Unclear	Yes	Yes	Low
Nakhjavani2019	Plasma levels of miR-21, miR-150, miR-423 in patients with lupus nephritis	No	No	Yes	High	Low	Yes	UNclear	Low	Low	Unclear	Unclear	Unclear	Unclear	Yes	Yes	Yes	Low
Navarro-Quiroz2016	High-Throughput Sequencing Reveals Circulating miRNAs as Potential Biomarkers of Kidney Damage in Patients with Systemic Lupus Erythematosus	Unclear	No	Yes	High	Low	Yes	Unclear	Low	Low	Yes	Yes	Low	Unclear	Unclear	Yes	Yes	Low
Nossier2020	Determination of certain urinary microRNAs as promising biomarkers in diabetic nephropathy patients using gold nanoparticles	No	No	Yes	High	Low	Yes	UNclear	Low	Low	Unclear	Unclear	Unclear	Unclear	Unclear	Yes	Yes	Low
Serino2015	In a retrospective international study, circulating miR-148b and let-7b were found to be serum markers for detecting primary IgA nephropathy	Unclear	No	Yes	High	Low	Yes	Unclear	Low	Low	Unclear	Yes	Low	Unclear	Yes	Yes	Yes	Low
Solé2015	miR-29c in urinary exosomes as predictor of early renal fibrosis in lupus nephritis	Unclear	No	Yes	High	Low	Yes	Unclear	Low	Unclear	Unclear	Yes	Low	Low	Unclear	Yes	Yes	Low
Solé2019	An Exosomal Urinary miRNA Signature for Early Diagnosis of Renal Fibrosis in Lupus Nephritis	UNclear	No	Yes	High	Low	Yes	UNclear	Low	Low	Unclear	Unclear	Unclear	Low	Unclear	Yes	Yes	Low
Szeto2019	Urinary miRNA profile for the diagnosis of IgA nephropathy	No	No	Yes	High	Low	Yes	UNclear	Low	Unclear	Yes	Yes	Low	Unclear	Yes	Yes	Yes	Low
Tayel2019	Simultaneous Assessment of MicroRNAs 126 and 192 in Diabetic Nephropathy Patients and the Relation of these MicroRNAs with Urinary Albumin	Unclear	No	Yes	High	Low	Yes	YES	Low	Low	Unclear	Yes	Low	Low	Yes	Yes	Yes	Low
Vahed2018	Altered levels of immune-regulatory microRNAs in plasma samples of patients with lupus nephritis	No	No	Yes	High	Low	Yes	UNclear	Low	Unclear	Yes	Yes	Low	Low	Unclear	Yes	Yes	Low
wang2020	Identification of plasma miR-106a-5p and miR-30a-5p as potential biomarkers for mesangial proliferative glomerulonephritis	No	No	Yes	High	Low	Yes	UNclear	Low	Low	Yes	Yes	Low	Unclear	Yes	Yes	Yes	Low
Wang2020	THE VALUE OF SERUM CYSTATIN C COMBINED WITH MIR-16-5P IN THE EARLY DIAGNOSIS OF DIABETIC KIDNEY DISEASE (DKD)	Yes	No	Yes	High	Low	Yes	Unclear	Low	Low	Unclear	Unclear	Unclear	Low	Yes	Yes	Yes	Low
Wu2018	Plasma microRNA signature of patients with IgA nephropathy	Yes	No	Yes	High	Low	Yes	UNclear	Low	Low	Yes	Yes	Low	Low	Yes	Yes	Yes	Low
Xiao2018	Plasma microRNA panel is a novel biomarker for focal segmental glomerulosclerosis and associated with podocyte apoptosis	Yes	No	Yes	High	Low	Yes	Unclear	Low	Unclear	Yes	Yes	Low	Unclear	Yes	Yes	Yes	Low
Zhang2020	Downregulated miR-203 attenuates IL-β, IL-6, and TNF-α activation in TRAF6-treated human renal mesangial and tubular epithelial cells	Yes	No	Yes	High	Low	Yes	UNclear	Low	Low	Yes	Yes	Low	Low	Unclear	Yes	Yes	Low
